# Supplementary material for: Silica Particles Trigger the Exopolysaccharide Production of Harsh Environment Isolates of Growth-Promoting Rhizobacteria and Increase Their Ability to Enhance Wheat Biomass in Drought-Stressed Soils
Source: Int J Mol Sci. 2021 Jun 8;22(12):6201. doi: 10.3390/ijms22126201 (PMC8229586; doi:10.3390/ijms22126201)
Supplement: Supplementary file 1 [file ijms-22-06201-s001.zip]

Archive with 3 entries (2 files):
- supplementary/
- supplementary/Video SN vs  wo SN.mp4
- supplementary/ijms-1184279-proofed-supplementary .pdf
